# Supplementary material for: Intravenous AAV9 administration results in safe and widespread distribution of transgene in the brain of mini-pig
Source: Front Cell Dev Biol. 2023 Jan 24;10:1115348. doi: 10.3389/fcell.2022.1115348 (PMC9902950; doi:10.3389/fcell.2022.1115348)
Supplement: Supplementary file 2 [file DataSheet1.ZIP]

Archive with 7 entries (5 files):
- Supplemental Figure/
- Supplemental Figure/Supplemental Figure/
- Supplemental Figure/Supplemental Figure/Supplemental Figure 2.tif
- Supplemental Figure/Supplemental Figure/Supplemental Figure 3.tif
- Supplemental Figure/Supplemental Figure/Supplemental Figure 4.tif
- Supplemental Figure/Supplemental Figure/Supplemental Figure 5.tif
- Supplemental Figure/Supplemental Figure/supplenmental Figure 1.tif
